# Supplementary material for: Prevalence of Vancomycin-Variable Enterococci from the Bloodstream in the Korea Global Antibiotic Resistance Surveillance System, 2017–2022
Source: Antibiotics (Basel). 2024 Dec 12;13(12):1210. doi: 10.3390/antibiotics13121210 (PMC11672432; doi:10.3390/antibiotics13121210)
Supplement: Supplementary file 1 [file antibiotics-13-01210-s001.zip]

Archive with 1 entries (1 files):
- antibiotics-3323718-supplementary.pdf
